# Supplementary material for: Cutaneous Mucormycosis in Buffalos in the Brazilian Amazon Biome
Source: Animals (Basel). 2024 Apr 29;14(9):1327. doi: 10.3390/ani14091327 (PMC11083279; doi:10.3390/ani14091327)
Supplement: Supplementary file 1 [file animals-14-01327-s001.zip]

Archive with 1 entries (1 files):
- animals-2897850-supplementary.pdf
